# Supplementary material for: Non-Invasive Ventilation Therapy Implementation in Medical Wards—A Scoping Review to Understand Hospitals’ Protocols and Procedures
Source: J Clin Med. 2025 Nov 17;14(22):8152. doi: 10.3390/jcm14228152 (PMC12653429; doi:10.3390/jcm14228152)
Supplement: Supplementary file 1 [file jcm-14-08152-s001.zip]

Archive with 1 entries (1 files):
- jcm-3944778-supplementary.pdf
